# Supplementary material for: Enhancing Deinagkistrodon acutus antivenom potency through acutolysin A-targeted antibody supplementation
Source: PLoS Negl Trop Dis. 2025 Dec 12;19(12):e0013847. doi: 10.1371/journal.pntd.0013847 (PMC12714209; doi:10.1371/journal.pntd.0013847)
Supplement: S1 Table — (XLSX) [file pntd.0013847.s001.xlsx]

## Sheet: Table S1
	Supplementary Table 1. Summary of anti-acutolysin A antibody yield from the purification process
	Lot No.	Concentration	Final volume	Total amount of Ab
		(mg/mL)	(mL)	(mg)
	H1-A03	2.6	0.365	0.949
	H1-A04	2.68	0.37	0.992
	H1-A05	3.5875	0.375	1.345
	H1-A06	1.47	0.52	0.7644
