# Supplementary material for: Enhancing Deinagkistrodon acutus antivenom potency through acutolysin A-targeted antibody supplementation
Source: PLoS Negl Trop Dis. 2025 Dec 12;19(12):e0013847. doi: 10.1371/journal.pntd.0013847 (PMC12714209; doi:10.1371/journal.pntd.0013847)
Supplement: S1 Data — (XLSX) [file pntd.0013847.s004.xlsx]

## Sheet: Fig. 4B
	The survival time of mice								Comparison of Survival Curves
	No.	Time(hr)	PBS	High-potency	Low-potency	Low-potency + Ab	Ab		Log-rank (Mantel-Cox) test (conservative)
	A-1	1	1						Chi square	9.53
	A-2	2	1						df	4
	A-3	3	1						P value	0.0491
	C-1	4			1				P value summary	*
	C-2	5			1				Are the survival curves sig different?	Yes
	C-3	9			1
	D	12				0			Logrank test for trend (conservative)
	B	12		0					Chi square	0.3669
	E-1	3					1		df	1
	E-2	3					1		P value	0.5447
	E-3	4					1		P value summary	ns
									Sig. trend?	No

## Sheet: Fig. 5A
	The Absorbance (450 nm) of mice plasma against Acutolysin A
	Boost	Conventional Strategy			Supplemental Boost
	0	0	0	0	0	0	0
	1	0.04	0.01	0.035	0.03	0.03	0.04
	2	0.075	0.03	0.12	0.115	0.1	0.11
	3	0.095	0.045	0.185	0.38	0.355	0.235
	4	0.33	0.055	0.43	0.45	0.69	0.385
	5	0.285	0.225	0.34	0.615	0.68	0.4

## Sheet: Fig. 5B
	The Absorbance (450 nm) of mice plasma against D. acutus venom
	Boost	Conventional Strategy			Supplemental Boost
	0	0	0	0	0	0	0
	1	0.235	0.385	0.04	0.245	0.17	0.03
	2	0.935	0.535	0.47	0.65	0.735	0.63
	3	0.985	0.54	0.66	0.41	0.67	0.62
	4	1.395	1.115	1.61	0.17	0.54	0.52
	5	1.6	1.26	1.81	0.12	0.255	0.52

## Sheet: Fig. 5C
	The Absorbance (450 nm) of plasma from Acutolysin A immunization mice toward acutolysin A and whole venom
	Boost	D. acutus venom			Acutolysin A
	0	0	0	0	0	0	0
	1	0.01	0.01	0.01	0.065	0.01	0.01
	2	0.07	0.06	0.075	1.105	0.705	0.52
	3	0.1	0.055	0.11	1.425	0.845	0.895
	4	0.11	0.06	0.14	1.63	1.16	0.995
	5	0.18	0.095	0.145	2.315	1.38	1.14

## Sheet: Fig. 5D
	The Absorbance (450 nm) of plasma from different strategies toward acutolysin A										ANOVA Result							Multiple Comparisons
	Conventional Strategy			Supplemental Boost			Boost of Acutolysin A				Table Analyzed	Data 4						Number of families	1
	0.285	0.225	0.34	0.615	0.68	0.4	2.315	1.38	1.14		Data sets analyzed	A-C						Number of comparisons per family	2
																		Alpha	0.05
											ANOVA summary
											F	10.75						Multiple comparisons test	Mean Diff.	95.00% CI of diff.	Below threshold?	Summary	Adjusted P Value	C-?
											P value	0.0104						Boost of Acutolysin A vs. Conventional Strategy	1.328	0.4350 to 2.222	Yes	**	0.0091	A	Conventional Strategy
											P value summary	*						Boost of Acutolysin A vs. Supplemental Boost	1.047	0.1533 to 1.940	Yes	*	0.0265	B	Supplemental Boost
											Significant diff. among means (P < 0.05)?	Yes
											R squared	0.7818						Test details	Mean 1	Mean 2	Mean Diff.	SE of diff.	n1	n2	t	DF
																		Boost of Acutolysin A vs. Conventional Strategy	1.612	0.2833	1.328	0.3019	3	3	4.4	6
											Brown-Forsythe test							Boost of Acutolysin A vs. Supplemental Boost	1.612	0.565	1.047	0.3019	3	3	3.467	6
											F (DFn, DFd)	1.306 (2, 6)
											P value	0.3382
											P value summary	ns
											Are SDs significantly different (P < 0.05)?	No
											Bartlett's test
											Bartlett's statistic (corrected)
											P value
											P value summary
											Are SDs significantly different (P < 0.05)?
											ANOVA table	SS	DF	MS	F (DFn, DFd)	P value
											Treatment (between columns)	2.939	2	1.47	F (2, 6) = 10.75	P=0.0104
											Residual (within columns)	0.8204	6	0.1367
											Total	3.76	8
											Data summary
											Number of treatments (columns)	3
											Number of values (total)	9
